# Supplementary material for: A genome-wide CRISPR screening uncovers that TOB1 acts as a key host factor for FMDV infection via both IFN and EGFR mediated pathways
Source: PLoS Pathog. 2024 Mar 21;20(3):e1012104. doi: 10.1371/journal.ppat.1012104 (PMC10986976; doi:10.1371/journal.ppat.1012104)
Supplement: S1 Table — (XLSX) [file ppat.1012104.s007.xlsx]

## Sheet: Sheet1
Fig 1E
	Control	ZNF518B	PLTP	ANKRD35	CTSB	BEST4	ENSSSCG00000007357	TNNC2	C5orf22	ERBB2	ENSSSCG00000030670	FAM83D	ENSSSCG00000014729	ENSSSCG00000026590	GALNT18	SNORD87	ENSSSCG00000021764	ENSSSCG00000030678	TOB1	ENSSSCG00000030155	TMP-SLA-4	HSPA4	ENSSSCG00000010469	ENSSSCG00000029456	PRLR	ENSSSCG00000017030	PIGP	RPS6KA2	NKA1N1	USP19	ENSSSCG00000022262
	0.9	1.8	0.22	1.5	0.88	2.5	0.16	2.1	2.6	0.85	0.6	0.4	0.05	1.1	1.2	1.17	1.7	0.21	0.04	0.5	4.3	2.2	1.5	1.2	1.18	1.7	1.35	1.5	1.25	1.16	1.25
	1.1	2.2	0.25	1.34	0.79	2.8	0.12	2.6	2.55	0.89	0.54	0.35	0.04	1.08	1.15	1.4	1.56	0.17	0.038	0.56	4.25	2.5	1.1	1.15	1.2	1.4	1.89	1.12	1.2	1.3	1.2
	1	1.94	0.18	1.48	0.85	2.4	0.2	2	2.4	1.2	0.9	0.37	0.035	0.98	1.09	1.2	1.64	0.19	0.005	0.48	4.5	2.25	1.22	1.1	1.21	1.3	1.32	1.09	1.23	1.18	1.05
Average	1	1.98	0.216667	1.44	0.84	2.56667	0.16	2.23333	2.51667	0.98	0.68	0.373333	0.0416667	1.05333	1.14667	1.25667	1.63333	0.19	0.0276667	0.513333	4.35	2.31667	1.27333	1.15	1.19667	1.46667	1.52	1.23667	1.22667	1.21333	1.16667
Standard Daviation	0.1	0.202978	0.0351188	0.087178	0.0458258	0.208167	0.04	0.321455	0.104083	0.191572	0.192873	0.0251661	0.00763763	0.064291	0.0550757	0.125033	0.0702377	0.02	0.0196554	0.0416333	0.132288	0.160728	0.205264	0.05	0.0152753	0.208167	0.32078	0.228546	0.0251661	0.0757188	0.104083
Fig 2B
	IBRS2-control	TOB1-KO		iPAM-control	TOB1-KO		PK15-control	TOB1-KO
	1	0.12		1	0.1		1	0.19
		0.05			0.02			0.12
Average	1	0.085		1	0.06		1	0.155
Standard Daviation	0	0.0494975		0	0.0565685		0	0.0494975
Fig 2C
	IBRS2			Average	Standard Daviation	TOB1-KO1			Average	Standard Daviation	TOB1-KO2			Average	Standard Daviation
6	7.17938	7.22419	7.11817	7.17391	0.0532209	4.47015	4.49151	4.54961	4.50375	0.04112	3.99603	4.24538	4.03503	4.09215	0.134126
12	8.7099	9.21843	8.68231	8.87021	0.301884	4.42291	4.49603	4.47603	4.46499	0.0377893	4.05085	3.21048	4.09974	3.78703	0.499898
24	7.68116	7.88274	7.74224	7.76871	0.103365	4.35955	4.29305	4.29838	4.31699	0.0369521	3.77607	4.06054	3.75282	3.86314	0.171345
	PK15			Average	Standard Daviation	TOB1-KO1			Average	Standard Daviation	TOB1-KO2			Average	Standard Daviation
6	7.25098	7.27877	6.86269	7.13081	0.232617	5.65908	6.2971	6.00713	5.98777	0.319446	4.70861	4.75398	4.99421	4.81893	0.153478
12	8.18365	8.01819	8.13479	8.11221	0.0850086	5.55675	5.51801	5.60799	5.56092	0.0451353	3.50295	3.49292	3.3983	3.46472	0.0577427
24	7.07395	7.00835	7.13154	7.07128	0.0616419	6.10539	6.0682	6.09133	6.08831	0.018779	4.82878	4.80824	4.91407	4.85036	0.0561178
Fig 2D
	IBRS2		Average	Standard Daviation	TOB1-KO1		Average	Standard Daviation	TOB1-KO2		Average	Standard Daviation
6	4	3.8	3.9	0.141421	2.5	2.667	2.5835	0.118087	2.4286	2.333	2.3808	0.0675994
12	4.429	4.5	4.4645	0.0502046	3.333	3.2	3.2665	0.0940452	3.2	2.8	3	0.282843
24	4.667	5	4.8335	0.235467	3.5	3.8	3.65	0.212132	3.5	3.5	3.5	0
	PK15		Average	Standard Daviation	TOB1-KO1		Average	Standard Daviation	TOB1-KO2		Average	Standard Daviation
6	1.5	2	1.75	0.353553	1.386	1.23	1.308	0.110309	0.36	0.356	0.358	0.00282843
12	2.5	2.12	2.31	0.268701	1.571	1.5	1.5355	0.0502046	0.43	0.443	0.4365	0.00919239
24	3.12	2.8	2.96	0.226274	2.571	2.429	2.5	0.100409	0.62	0.669	0.6445	0.0346482
Fig 3D
	TOB1-KO			Average	Standard Daviation	IBRS2			Average	Standard Daviation
IFI6	48332.6	73681.8	68353.3	63455.9	13365.4	887.482	870.986	697.602	818.69	105.189
IFIT1	15.1914	10.4528	12.7347	12.7929	2.36984	0.56681	0.921126	0.70794	0.731959	0.178375
ISG15	945.838	1705.4	1740.54	1463.92	449.02	66.3468	68.866	62.2021	65.805	3.36481
OASL	20.4088	39.2193	39.9535	33.1939	11.0783	0.121614	0.149787	0.0210316	0.0974775	0.0676861
HERC5	785.675	834.185	909.019	842.96	62.1384	3.59305	3.82851	5.74947	4.39034	1.18291
MX1	18.8187	25.1735	23.6468	22.5464	3.31724	2.46197	3.29026	2.18796	2.64673	0.573906
OAS2	8.06198	13.7105	13.0967	11.6231	3.09924	1.30898	1.56001	1.71824	1.52908	0.206376
IFIT2	1.66803	1.30293	1.16099	1.37731	0.261581	0.0823608	0.0295868	0.142432	0.0847933	0.0564621
MX2	1.01024	1.31195	1.44185	1.25468	0.22143	0.144381	0.140136	0.103132	0.129216	0.0226892
RIG-I	2.56213	4.70376	5.71226	4.32605	1.60867	0.346707	0.644017	0.39755	0.462758	0.15902
RIPK2	17.7273	9.56729	11.307	12.8672	4.29793	5.11806	5.80531	7.92057	6.28131	1.46063
IFIT5	37.3212	14.0811	16.7635	22.7219	12.7142	8.38842	7.49696	13.1016	9.66234	3.01168
Fig 4A
	TOB1	ISG15	ISG56	CXCL10	MX1	OAS1	IFIT5		TOB1	ISG15	ISG56	CXCL10	MX1	OAS1	IFIT5
	0.366031	244.473	927.792	5643.44	251.738	800	11.9432		3.93732	203.887	558.393	429.042	1088.53	1600	13.3464
	0.355309	219.215	989	5677.33	280	686.753	12.9554		3.49895	233.656	580	418.332	1100.02	1565.86	13.6234
Average	0.36067	231.844	958.396	5660.39	265.869	743.376	12.4493		3.71814	218.772	569.197	423.687	1094.28	1582.93	13.4849
Standard Daviation	0.00758139	17.86	43.2809	23.9631	19.9839	80.0779	0.715755		0.309975	21.0504	15.2782	7.57354	8.12183	24.1378	0.195826
Fig 4B
	TOB1	ISG15	ISG56	CXCL10	MX1	OAS1		TOB1	ISG15	ISG56	CXCL10	MX1	OAS1
	0.313559	34.1394	10.1099	2.5478	3.5079	5.89335		0.711737	15.1437	5.56202	2.19964	3.35903	5.201
	0.266595	31.1055	9.13814	1.71065	3.07679	5.44259		0.661397	16.2581	6.56797	2.02164	3.64873	5.3452
Average	0.290077	32.6225	9.624	2.12922	3.29235	5.66797		0.686567	15.7009	6.06499	2.11064	3.50388	5.2731
Standard Daviation	0.0332086	2.14531	0.687107	0.591956	0.304842	0.318736		0.0355958	0.787957	0.71132	0.125867	0.204847	0.101965
Fig 4C
	EV	Mock	hTOB1	pTOB1
	1.8778	485.797	349.914	186.641
	1.5273	443.377	335.55	152.504
Average	1.70255	464.587	342.732	169.572
Standard Daviation	0.247841	29.9958	10.1569	24.1382
Fig 4D
	0	0	50	50	100	100	200	200		0	0	50	50	100	100	200	200
	1.4224	55.878	1.1549	20.6733	0.932	20.3885	0.8348	7.9259		0.9899	42.0453	1.1213	20.9382	1.5692	23.9325	1.0711	15.2274
	1.0414	45.7215	1.0676	23.138	1.2296	24.2456	1.2015	10.8843		1.1027	43.7564	1.0617	25.2086	1.2869	22.7928	0.9831	16.754
Average	0.821267	33.8665	17.4075	31.2704	34.0539	48.2114	67.3454	72.9367		0.697533	28.6006	17.3943	32.0489	34.2854	48.9084	67.3514	77.3271
Standard Daviation	0.736308	29.7656	28.226	16.267	57.1112	44.8917	114.882	110.05		0.606709	24.7836	28.2374	15.692	56.9107	44.2503	114.877	106.241
Fig 5A
	IBRS2			Average	Standard Daviation	TOB1-KO			Average	Standard Daviation		IBRS2			Average	Standard Daviation	TOB1-KO			Average	Standard Daviation		IBRS2			Average	Standard Daviation	TOB1-KO			Average	Standard Daviation
Mock	1.30098	0.578205	1.32938	1.06952	0.425729	2.20571	2.84452	2.07606	2.37543	0.411389		1.61617	0.454709	1.36065	1.14385	0.610331	49.9846	48.4189	31.9994	43.4676	9.96257		1.26401	0.568565	1.39146	1.07468	0.442918	350.917	304.868	259.988	305.258	45.4657
Poly(I:C)	1.58912	0.776962	0.490155	0.952081	0.570029	7	6.22637	7.90103	7.04247	0.838137		45.5	36.7323	55.3239	45.8521	9.3008	31343.2	28585.3	35447.6	31792	3453.12		21.5	20.8178	22.2359	21.5179	0.709199	884.074	950.146	861.946	898.722	45.8881
	PK15			Average	Standard Daviation	TOB1-KO			Average	Standard Daviation		PK15			Average	Standard Daviation	TOB1-KO			Average	Standard Daviation		PK15			Average	Standard Daviation	TOB1-KO			Average	Standard Daviation
Mock	0.794379	1.04453	1.205	1.01464	0.206936	4.81745	4.54524	4.85238	4.73836	0.168154		0.831966	1.15617	1.0396	1.00924	0.164218	10.1153	8.83013	6.85527	8.60023	1.64213		1.70573	2.2415	1.87702	1.94142	0.273629	8.50001	6.06823	6.60534	7.05786	1.27749
Poly(I:C)	1.79626	1.36997	1.51991	1.56205	0.216248	10.8359	10.9139	6.47582	9.40854	2.54011		1.9969	1.78199	1.81312	1.864	0.116142	34.8982	29.3169	25.4535	29.8895	4.7483		4.88489	5.3204	6.22997	5.47842	0.68632	28.5	26.0682	26.6053	27.0579	1.27749
Fig 5D
	IBRS2			Average	Standard Daviation	TOB1-KO			Average	Standard Daviation		IBRS2			Average	Standard Daviation	TOB1-KO			Average	Standard Daviation		PK15			Average	Standard Daviation	TOB1-KO			Average	Standard Daviation		PK15			Average	Standard Daviation	TOB1-KO			Average	Standard Daviation
0	1.13373	0.908189	0.971211	1.00438	0.116372	3.65648	2.74224	2.367	2.92191	0.663249		0.972957	1.06557	0.964549	1.00103	0.0560574	13.3539	20.2075	19.1772	17.5795	3.69559		0.896564	1.1136	1.00159	1.00392	0.108536	9.82104	9.7605	8.06753	9.21636	0.995375		1.25184	1.32897	0.601096	1.06064	0.399838	2.72384	3.14484	2.86779	2.91216	0.213975
6	8.36565	6.60969	6.24914	7.07483	1.13233	93.1377	76.2601	109.417	92.9382	16.5792		20.859	12.2262	26.451	19.8454	7.16633	176.699	179.55	146.464	167.571	18.3348		34.0366	33.2652	34.83	34.044	0.782431	46.3851	53.7612	46.3494	48.8319	4.26892		9.40762	8.33071	5.59136	7.77656	1.96755	23.1943	19.0423	20.6487	20.9618	2.09364
12	62.0045	76.6813	41.8121	60.166	17.5072	144.28	162.683	149.484	152.149	9.48637		185.739	143.392	150.131	159.754	22.7548	186.966	174.117	200.04	187.041	12.9619		708.089	513.083	677.376	632.849	104.851	184.977	160.692	179.816	175.162	12.7939		26.7423	23.3	19.9035	23.3153	3.41944	33.3234	36.9329	37.9455	36.0673	2.42956
Fig 5E
	IBRS2			Average	Standard Daviation	TOB1-KO			Average	Standard Daviation		IBRS2			Average	Standard Daviation	TOB1-KO			Average	Standard Daviation		PK15			Average	Standard Daviation	TOB1-KO			Average	Standard Daviation		PK15			Average	Standard Daviation	TOB1-KO			Average	Standard Daviation
0	1.2069	0.797675	1.03722	1.01393	0.205601	4.13903	2.86234	4.12208	3.70782	0.732252		1.10062	0.913801	0.99429	1.0029	0.0937063	0.418153	0.345276	0.46909	0.41084	0.0622299		0.710574	0.559166	0.53165	0.600464	0.0963461	3.02698	3.52765	3.84542	3.46669	0.41261		1.05598	0.878543	1.07791	1.00414	0.109325	3.87879	2.79855	3.76036	3.47924	0.592455
6	1.16573	0.678177	0.941488	0.928465	0.244036	4.2968	4.27503	4.80112	4.45765	0.297652		3.53771	1.82412	4.77421	3.37868	1.48146	2.93506	1.95678	2.85727	2.58304	0.54375		2.90612	2.2474	1.80362	2.31905	0.554729	8.20288	8.42849	9.76042	8.79726	0.841708		5.23195	4.73275	4.51807	4.82759	0.366267	1.13124	1.57325	1.25607	1.32019	0.227876
12	1.24099	2.36787	2.86213	2.157	0.830887	10.5114	11.6167	9.93889	10.689	0.852894		6	9.23772	6.87986	7.37253	1.67414	6.38705	7.35536	7.13304	6.95848	0.507208		0.324978	0.989911	2.75655	1.35715	1.25669	23.5549	23.635	23.733	23.641	0.0891647		6.75367	6.49819	6.62	6.62395	0.127786	3.08073	2.71857	3.51683	3.10538	0.399699
Fig 5F
	EV		Average	Standard Daviation	CEBPA		Average	Standard Daviation		EV		Average	Standard Daviation	CEBPA		Average	Standard Daviation
IBRS2	0.8	1.2	1	0.282843	26.4	25	25.7	0.989949		0.8	1.2	1	0.282843	10.8	11.2	11	0.282843
TOB1-KO	5	4.6	4.8	0.282843	120	115	117.5	3.53553		18	16	17	1.41421	50	46	48	2.82843
Fig 5G
	si-NC		Average	Standard Daviation	si-CEBPA		Average	Standard Daviation		si-NC		Average	Standard Daviation	si-CEBPA		Average	Standard Daviation
IBRS2	0.8	1.2	1	0.282843	0.4	0.35	0.375	0.0353553		1	1.2	1.1	0.141421	0.6	0.55	0.575	0.0353553
TOB1-KO	5	4.6	4.8	0.282843	2	1.8	1.9	0.141421		18	16	17	1.41421	12	10	11	1.41421
Fig 5H
	CEBPA			Average	Standard Daviation	Cyclin D			Average	Standard Daviation	CDK2			Average	Standard Daviation	GAPDH			Average	Standard Daviation
IP	3.2	3.8	3.6	3.53333	0.305505	7	6	6.2	6.4	0.52915	5	4.8	4.4	4.73333	0.305505	0.2	0.15	0.25	0.2	0.05
IgG	0.1	0.08	0.15	0.11	0.0360555	0.2	0.35	0.3	0.283333	0.0763763	0.2	0.28	0.25	0.243333	0.0404145	0.25	0.1	0.16	0.17	0.0754983
Fig 5I
	IBRS2		Average	Standard Daviation	TOB1-KO		Average	Standard Daviation		PK15		Average	Standard Daviation	TOB1-KO1		Average	Standard Daviation	TOB1-KO2		Average	Standard Daviation
0	90	100	95	7.07107	100	95	97.5	3.53553		100	100	100	0	100	100	100	0	100	100	100	0
4	70	80	75	7.07107	100	97.5	98.75	1.76777		105	99	102	4.24264	100	106	103	4.24264	115	107	111	5.65685
8	60	50	55	7.07107	105	95	100	7.07107		80	70	75	7.07107	95	90	92.5	3.53553	100	90	95	7.07107
12	20	30	25	7.07107	95	85.5	90.25	6.71751		35	27	31	5.65685	86	80	83	4.24264	95	100	97.5	3.53553
16	15	14	14.5	0.707107	90	95	92.5	3.53553		30	40	35	7.07107	80	77	78.5	2.12132	100	90	95	7.07107
20	13	20	16.5	4.94975	100	93.75	96.875	4.41942		30	40	35	7.07107	85	75	80	7.07107	90	85	87.5	3.53553
24	20	15	17.5	3.53553	90	95	92.5	3.53553		20	35	27.5	10.6066	85	80	82.5	3.53553	95	90	92.5	3.53553
Fig 6A
	IBRS2	IBRS2-TOB1-KO1	IBRS2-TOB1-KO2	NC		IBRS2	IBRS2-TOB1-KO1	IBRS2-TOB1-KO2	NC
	6	4	3.5	2.1		6.8	4	4.38	3.2
	5.5	4.4	3.4	2.2		6.5	4.25	4.5	3.1
	5.8	3.5	3.7	2.25		6.3	4.12	4.3	3.14
Average	5.76667	3.96667	3.53333	2.18333		6.53333	4.12333	4.39333	3.14667
Standard Daviation	0.251661	0.450925	0.152753	0.0763763		0.251661	0.125033	0.100664	0.0503322
Fig 6B
	PK15		Average	Standard Daviation	PK-TOB1-KO1		Average	Standard Daviation	PK-TOB1-KO2		Average	Standard Daviation		PK15		Average	Standard Daviation	PK-TOB1-KO1		Average	Standard Daviation	PK-TOB1-KO2		Average	Standard Daviation
0.1	6885.63	9483.19	8184.41	1836.75	4384.58	4893.31	4638.95	359.726	3696.42	2028.54	2862.48	1179.37		834.573	881.794	858.183	33.3901	96.7141	88.1024	92.4082	6.0894	395.301	424.154	409.728	20.4024
1	72074.4	72463	72268.7	274.76	49524.1	46606.4	48065.2	2063.17	35824.1	40453.1	38138.6	3273.19		8193.94	6783.49	7488.71	997.343	947.529	1902.46	1425	675.241	4861.56	4219.83	4540.69	453.77
10	480836	636797	558817	110281	313042	373045	343044	42428.2	293598	218148	255873	53350.9		114087	105167	109627	6307.89	8127.38	7283.09	7705.23	597.002	28551.5	31945.5	30248.5	2399.87
Fig 6D	PC	Mock	L-0.03	D-0.03	L-0.3	D-0.3	L-3	D-3	L-30	D-30	L-300	D-300		PC	Mock	L-0.03	D-0.03	L-0.3	D-0.3	L-3	D-3	L-30	D-30	L-300	D-300
	9.12985	3.90549	9.133	8.93027	9.40664	10.7159	9.14764	9.01136	6.44193	11.1247	4.25064	8.37747		8.25105	4.8078	8.17488	8.3187	8.06059	8.32332	7.66405	8.1241	6.85056	7.9413	4.59997	7.62926
	9.85766	3.80102	9.29261	10.9202	10.9525	10.5073	10.4946	9.32126	6.38937	9.31922	4.31563	8.58721		8.2241	4.78783	8.10639	8.24887	8.09277	8.24509	7.72059	8.23714	6.81195	8.03764	4.59727	7.53054
Average	9.49375	3.85326	9.21281	9.92526	10.1795	10.6116	9.8211	9.16631	6.41565	10.2219	4.28313	8.48234		8.23757	4.79781	8.14063	8.28378	8.07668	8.28421	7.69232	8.18062	6.83126	7.98947	4.59862	7.5799
Standard Daviation	0.514638	0.0738729	0.112865	1.40713	1.09306	0.147453	0.952414	0.219128	0.0371662	1.27666	0.0459556	0.148306		0.0190615	0.0141195	0.0484326	0.0493716	0.0227505	0.0553184	0.0399791	0.0799292	0.0273056	0.0681213	0.00191202	0.0698112
Fig 6E
	0	2	5	10	50		0	2	5	10	50		0	2	5	10		0	2	5	10
	1	0.805732	0.773256	0.6	0.35		0.815597	0.8	0.499479	0.494853	0.375577		1.05	0.8	0.7	0.42		0.947943	1.04805	1.1941	0.88
	1.04	0.78	0.7	0.5	0.324409		1.1	0.818183	0.818183	0.585733	0.296793		1.1	0.8	0.65	0.3		1.20189	1.12847	0.998201	0.9
	1	0.753319	0.8	0.530166	0.4		0.851951	0.737473	0.737473	0.24695	0.346322		0.9	0.741113	0.72	0.35		0.87771	1.01701	0.870776	0.78
Average	1.01333	0.779684	0.757752	0.543389	0.358136		0.922516	0.785219	0.685045	0.442512	0.339564		1.01667	0.780371	0.69	0.356667		1.00918	1.06451	1.02102	0.853333
Standard Daviation	0.023094	0.026208	0.0517714	0.0512946	0.0384468		0.154777	0.0423367	0.165695	0.175352	0.0398241		0.104083	0.0339986	0.0360555	0.0602771		0.170546	0.0575264	0.162864	0.064291
Fig 6F
	NC	IB	Erlotinib	Gefitinib		NC	IB	Erlotinib	Gefitinib		NC	PK	Erlotinib	Gefitinib		NC	PK	Erlotinib	Gefitinib
	1.12705	6.62298	6.59296	6.5152		1.12705	6.62298	6.09296	5.9152		1.52705	5.62298	5.5152	5.79296		1.82705	5.42298	4.7152	5.09296
	1.12705	6.67118	6.30973	6.68818		1.12705	6.67118	6.29725	5.78818		1.52705	5.67118	5.48818	5.69725		1.82705	5.47118	4.88818	5.09725
	1.14414	6.57479	6.60155	7.05272		1.24415	6.57479	5.90155	5.65272		1.54415	5.57479	5.65272	5.40155		1.84414	5.37479	4.65272	5.00155
Average	1.13275	6.62298	6.50141	6.75203		1.16608	6.62298	6.09725	5.78536		1.53275	5.62298	5.55203	5.63059		1.83275	5.42298	4.75203	5.06392
Standard Daviation	0.00987038	0.048194	0.16606	0.274389		0.0676054	0.048194	0.197888	0.131264		0.00987038	0.048194	0.088237	0.204046		0.00987038	0.048194	0.121974	0.0540601
Fig 6G
	NC	IB-WT	EGFR-KO	ERBB2-KO		NC	IB-WT	EGFR-KO	ERBB2-KO
	1.32705	6.82298	6	6.0152		1.52705	5.42298	4.1152	4.69296
	1.32705	6.87118	5.79725	6.18818		1.52705	5.47118	4.28818	4.44973
	1.54415	6.57479	5.70155	6.15272		1.44415	5.37479	4.35272	4.50155
Average	1.39941	6.75632	5.83293	6.1187		1.49941	5.42298	4.25203	4.54808
Standard Daviation	0.12534	0.159043	0.152393	0.0913686		0.0478646	0.048194	0.122815	0.12812
Fig 7D
	Relative mRNA level of FMDV			FMDV genomic copies
	+/+	-/-		+/+	-/-
	12647	2759.23		7.73707	4.96308
	14170	3038		7.65487	4.96664
	13408.5	3317.37		7.61442	5.32764
Average	13408.5	3038.2		7.66879	5.08578
Standard Daviation	761.49	197.122		0.0624981	0.209461
Fig 7F
	+/+			Average	Standard Daviation	-/-			Average	Standard Daviation
12	5.55698	5.56229	5.4759	5.53172	0.0484147	4.55875	4.47022	4.62792	4.5523	0.0790478
24	6.5821	6.3467	6.35265	6.42715	0.134224	5.61969	5.64733	5.44216	5.56972	0.111338
Fig 7G
	CEBPA			CEBPB			RIG-I
	+/+	-/-		+/+	-/-		+/+	-/-
	0.976283	1.4846		0.82985	1.03773		0.994057	2.61328
	1.21912	1.57852		1.20625	0.983227		1.09241	2.57288
	0.846721	1.39155		0.860818	0.701279		0.928336	3.77915
Average	1.01404	1.48489		0.965638	0.907413		1.00493	2.98844
Standard Daviation	0.18905	0.0934873		0.208947	0.180585		0.0825767	0.685075
	IFNB			ISG15			ISG56
	+/+	-/-		+/+	-/-		+/+	-/-
	0.835551	4.52171		0.894918	3.3207		0.825808	2.36329
	1.05992	3.91054		1.31512	3.24786		1.25859	2.13393
	1.13867	3.38468		0.857298	3.03985		0.970638	2.20736
Average	1.01138	3.93897		1.02244	3.2028		1.01835	2.23486
Standard Daviation	0.157281	0.569045		0.254158	0.145744		0.220301	0.117124
